# Supplementary material for: Extraction of Dibenzyl Disulfide from Transformer Oils by Acidic Ionic Liquid
Source: Molecules. 2024 May 19;29(10):2395. doi: 10.3390/molecules29102395 (PMC11124192; doi:10.3390/molecules29102395)
Supplement: Supplementary file 1 [file molecules-29-02395-s001.zip]

Archive with 1 entries (1 files):
- molecules-2949929-supplementary.pdf
